# Supplementary material for: Morphological Characterization and Gene Expression Profiling during Bud Development in a Tropical Perennial, Litchi chinensis Sonn
Source: Front Plant Sci. 2016 Oct 26;7:1517. doi: 10.3389/fpls.2016.01517 (PMC5080376; doi:10.3389/fpls.2016.01517)
Supplement: Table S2 — PC1 and PC2 scores of all unigenes. [file Table2.XLS]

## Sheet: all.genes.no_normalize.exp.matr
ID	PC1	PC2
Unigene0031177	0.544802	-0.0105764
Unigene0026847	0.529827	0.0511259
Unigene0027963	0.334145	-0.428295
Unigene0044312	0.333198	0.355079
Unigene0045125	0.317059	0.0285118
Unigene0036741	0.099989	0.0837842
Unigene0022860	0.0974603	0.151344
Unigene0029781	0.0815167	-0.00806342
Unigene0032117	0.0769371	-0.0021858
Unigene0031175	0.0755185	-0.00413518
Unigene0002017	0.0619184	0.0210712
Unigene0029782	0.0526676	-0.00779532
Unigene0035479	0.0480491	0.196509
Unigene0006031	0.0478373	-0.00834088
Unigene0022337	0.0475036	0.111997
Unigene0027964	0.0451828	-0.0920669
Unigene0039713	0.0358718	-0.0438088
Unigene0044187	0.03406	0.0499838
Unigene0043233	0.0281159	-0.0166659
Unigene0004192	0.0278416	-0.0147225
Unigene0001411	0.0241098	0.018062
Unigene0021415	0.0235832	-0.00121631
Unigene0021827	0.0215852	0.00166797
Unigene0033721	0.0161262	0.0248657
Unigene0042593	0.0159099	-0.0219804
Unigene0012105	0.0150724	-0.0886971
Unigene0036075	0.0147662	0.0215171
Unigene0039042	0.0147177	0.257193
Unigene0032116	0.0144512	-0.0604531
Unigene0040574	0.0144369	0.00363375
Unigene0032496	0.0141725	-0.0041446
Unigene0040018	0.0138408	-0.0106073
Unigene0033184	0.0134462	0.0102771
Unigene0039319	0.0121409	0.0167209
Unigene0034702	0.0117113	0.0174484
Unigene0043700	0.0113843	-0.00591298
Unigene0058131	0.0100969	-0.00366532
Unigene0041351	0.0100167	-0.0326712
Unigene0015168	0.00977336	-0.0133881
Unigene0036570	0.0091814	-0.0150122
Unigene0041094	0.0090012	-0.00252821
Unigene0043180	0.00894831	-0.00520439
Unigene0043121	0.00847953	-0.00315264
Unigene0037507	0.00842973	0.019999
Unigene0025403	0.00812733	0.0110246
Unigene0010334	0.00795903	0.0124351
Unigene0045986	0.00787148	0.0103043
Unigene0037279	0.0077535	-0.00371012
Unigene0053068	0.00721843	0.0128741
Unigene0043122	0.00719674	0.00109678
Unigene0044188	0.00717723	0.0175789
Unigene0029511	0.00650005	0.0157415
Unigene0020088	0.0063875	0.00472644
Unigene0036769	0.00636736	-0.0046439
Unigene0017228	0.00629016	0.00683973
Unigene0036010	0.00617994	0.00110458
Unigene0048419	0.00616609	-0.0023388
Unigene0011091	0.00609282	-0.00286578
Unigene0043639	0.00608678	-0.00671071
Unigene0029974	0.00599599	-0.00936325
Unigene0019142	0.00587662	-0.00206229
Unigene0039447	0.00580639	-0.00411312
Unigene0022198	0.00569517	0.0039468
Unigene0041177	0.0056721	-0.0260552
Unigene0037798	0.00557322	0.001032
Unigene0038235	0.00552846	-0.00153952
Unigene0034369	0.00552223	0.00194754
Unigene0041771	0.00544441	0.00258529
Unigene0034296	0.00530721	0.000892422
Unigene0019259	0.00525335	-0.00138896
Unigene0019576	0.00521599	-0.00428177
Unigene0034185	0.00499893	0.00214142
Unigene0036289	0.00498408	0.00525603
Unigene0034298	0.00495362	0.00137933
Unigene0042213	0.00485418	-0.00534696
Unigene0044311	0.00480342	0.00297409
Unigene0036825	0.00461738	0.00118626
Unigene0036131	0.00459511	0.00311912
Unigene0041395	0.00437631	-0.0014282
Unigene0045882	0.00436775	0.00695997
Unigene0022789	0.00428568	0.00504635
Unigene0038746	0.00427821	0.00530025
Unigene0006836	0.00422415	-0.0271306
Unigene0038555	0.00420996	0.00283885
Unigene0033731	0.00419736	-0.0169154
Unigene0019727	0.00411719	0.00096906
Unigene0029187	0.00410179	0.00436988
Unigene0002073	0.0040955	-0.0158956
Unigene0033981	0.00403038	-0.00196998
Unigene0028446	0.00395591	0.00805698
Unigene0043232	0.0038937	-0.00297663
Unigene0041095	0.00382961	-0.00225941
Unigene0038255	0.00381972	0.00251711
Unigene0021324	0.00378875	-0.00403925
Unigene0030155	0.00374074	0.012237
Unigene0022965	0.00368017	0.0103045
Unigene0044843	0.00364121	0.00381938
Unigene0036571	0.0035998	-0.0086958
Unigene0045759	0.00356748	0.00179022
Unigene0044342	0.00355721	0.016574
Unigene0027123	0.00355216	-0.00102375
Unigene0037411	0.00348743	-0.00257219
Unigene0020332	0.00342373	0.0107286
Unigene0033074	0.0034137	0.00312688
Unigene0035122	0.00341354	-0.00422966
Unigene0038979	0.00341288	-0.00347807
Unigene0025743	0.0034056	-0.00421535
Unigene0042212	0.00332334	-0.00455862
Unigene0041962	0.00329205	0.0159745
Unigene0046140	0.00322962	-0.00499275
Unigene0022875	0.00321715	0.00398526
Unigene0037858	0.00318078	0.00193727
Unigene0031309	0.00314888	-0.00808716
Unigene0025907	0.00313243	0.00211447
Unigene0044118	0.00308636	0.00434421
Unigene0001002	0.00307018	0.00228541
Unigene0046550	0.00306084	0.00442824
Unigene0038152	0.00305367	0.0121152
Unigene0039638	0.00303324	0.00641582
Unigene0020158	0.00302563	-0.000929291
Unigene0030098	0.00295829	0.00106141
Unigene0044344	0.00294426	0.0133405
Unigene0041966	0.00285075	0.000266674
Unigene0043588	0.00281081	0.000456239
Unigene0046365	0.00278251	0.000545783
Unigene0044502	0.00276981	0.00146697
Unigene0041174	0.00273275	-0.00139266
Unigene0040865	0.00271352	0.0019426
Unigene0037278	0.00271164	-0.00240713
Unigene0008597	0.00269601	0.000459814
Unigene0041583	0.00260825	0.0103355
Unigene0027719	0.00257212	-4.21615e-05
Unigene0035444	0.00257159	0.00420217
Unigene0035445	0.0025647	0.00501066
Unigene0058637	0.00254825	-0.00183902
Unigene0008840	0.00253363	-8.043e-05
Unigene0008863	0.00251784	-0.00173877
Unigene0052179	0.00249378	0.000822232
Unigene0039933	0.0024733	0.00445962
Unigene0034788	0.00247162	0.00114097
Unigene0017325	0.00246216	-3.89956e-06
Unigene0036480	0.00241642	0.000853596
Unigene0035615	0.00240687	0.00546694
Unigene0020474	0.00240599	0.00813558
Unigene0020094	0.0023839	-0.00612535
Unigene0030587	0.00236886	-0.0169708
Unigene0043102	0.00235366	-0.00044818
Unigene0030087	0.0023442	0.0051657
Unigene0037219	0.00232259	-0.00185443
Unigene0006621	0.00232111	-0.000921321
Unigene0028135	0.00232053	0.00590638
Unigene0026282	0.00230193	8.42005e-05
Unigene0044941	0.00229981	0.00108629
Unigene0042459	0.00227005	0.00283089
Unigene0031170	0.00226719	0.00449805
Unigene0035767	0.00224435	0.000377531
Unigene0032312	0.00224197	0.00154231
Unigene0012508	0.00223951	0.00445403
Unigene0035623	0.00223368	-0.0182163
Unigene0035302	0.00223152	0.00126751
Unigene0045176	0.00223125	0.000832207
Unigene0044713	0.00222843	0.00347178
Unigene0036586	0.00220782	0.00142189
Unigene0035420	0.00217988	0.00142572
Unigene0054438	0.00217923	0.00421734
Unigene0036717	0.00215608	-0.0789828
Unigene0030324	0.00215075	0.000833959
Unigene0032225	0.00214419	0.000635154
Unigene0056043	0.00213684	0.000297955
Unigene0037371	0.00211915	-0.00288604
Unigene0037801	0.00210097	0.000969048
Unigene0043203	0.0020984	0.000406391
Unigene0034399	0.00209468	-0.00152644
Unigene0020333	0.00208989	0.000285998
Unigene0042862	0.00208888	0.00112028
Unigene0043612	0.0020872	0.00251384
Unigene0031512	0.00207035	0.00156081
Unigene0034684	0.00204468	-0.0168172
Unigene0022088	0.00201838	0.00169096
Unigene0036783	0.00200399	-0.00419695
Unigene0045895	0.00199438	0.00194673
Unigene0049203	0.00199217	0.00023919
Unigene0011891	0.00197568	0.003529
Unigene0034578	0.0019726	0.000560092
Unigene0041015	0.00197194	8.3948e-05
Unigene0042149	0.00196655	0.00127383
Unigene0024123	0.00194356	0.000507388
Unigene0023713	0.00193239	0.00493364
Unigene0045289	0.00193233	-0.000158625
Unigene0034004	0.0019321	0.00141671
Unigene0041014	0.00193005	-0.00243689
Unigene0013238	0.00191121	-0.000228084
Unigene0040252	0.00188398	0.00355496
Unigene0026649	0.00188236	0.00310117
Unigene0024917	0.00185476	0.00220086
Unigene0024869	0.0018493	0.000280348
Unigene0053334	0.00184522	0.00193981
Unigene0011157	0.00184179	-0.00011059
Unigene0042819	0.00183329	0.00376412
Unigene0033533	0.00182477	-0.00274731
Unigene0029494	0.00181751	0.000430403
Unigene0039454	0.00181544	-0.000717291
Unigene0034748	0.00180054	0.00441156
Unigene0034477	0.00179672	-0.00199409
Unigene0046581	0.0017927	0.000923524
Unigene0034764	0.00178553	0.00331817
Unigene0020475	0.00177873	-9.18241e-06
Unigene0043590	0.00177625	0.000574072
Unigene0044321	0.00177522	-9.8084e-05
Unigene0046564	0.00177295	0.00283563
Unigene0057830	0.00177281	-0.00254428
Unigene0031946	0.00177271	0.00164421
Unigene0001384	0.00176481	0.000643503
Unigene0003861	0.00176328	0.000955977
Unigene0019436	0.00176009	0.000443163
Unigene0046058	0.00175883	-3.11964e-05
Unigene0012485	0.00172654	0.000354618
Unigene0043698	0.00172432	0.000992841
Unigene0041329	0.00171991	0.00201932
Unigene0038550	0.00170859	-0.0103807
Unigene0016612	0.00170749	0.00232103
Unigene0045893	0.00170337	0.00162646
Unigene0016932	0.00168737	0.000395877
Unigene0035564	0.00168162	-0.00265527
Unigene0045203	0.00167531	0.0106062
Unigene0041584	0.00164688	0.00381644
Unigene0046403	0.00164394	-0.000801867
Unigene0038556	0.00163548	0.00123676
Unigene0037398	0.0016345	-0.00122311
Unigene0044831	0.0016249	0.00063063
Unigene0026249	0.00160484	0.000137514
Unigene0039470	0.00160091	-0.000779091
Unigene0036698	0.00159647	0.00171952
Unigene0041058	0.00159221	-0.00260119
Unigene0026369	0.00158491	-0.000413243
Unigene0020208	0.0015792	-0.00641083
Unigene0026243	0.00156524	-0.00185
Unigene0043869	0.00156438	-0.000543013
Unigene0035926	0.00156167	0.00128166
Unigene0028744	0.001558	-0.0148136
Unigene0004450	0.00155309	0.00154864
Unigene0041175	0.00155145	-0.0016111
Unigene0031492	0.00155092	0.00111963
Unigene0039402	0.00153407	0.00397487
Unigene0033783	0.00153022	-0.000649396
Unigene0023392	0.00152411	0.00112001
Unigene0019291	0.00152405	-0.00559902
Unigene0035768	0.00152008	-0.000148321
Unigene0045200	0.00151313	0.00304351
Unigene0026230	0.00151008	0.000561847
Unigene0008343	0.00149808	-0.000558094
Unigene0046428	0.00149546	0.00160229
Unigene0017379	0.00149336	-0.000542438
Unigene0032181	0.00149168	-0.000183593
Unigene0045385	0.00148664	0.00527651
Unigene0046557	0.00147391	0.00177422
Unigene0010085	0.00147095	-0.000975002
Unigene0059354	0.0014652	0.00107708
Unigene0045355	0.0014649	-0.00401121
Unigene0036650	0.00146489	0.00217612
Unigene0035123	0.00145249	0.0016417
Unigene0043096	0.00145008	-0.000808608
Unigene0021096	0.00144841	-0.00128611
Unigene0044747	0.00144791	0.0119056
Unigene0050462	0.00144698	-0.00407002
Unigene0038733	0.00144625	0.00326541
Unigene0041333	0.0014356	-0.0012231
Unigene0029806	0.00142942	0.000678047
Unigene0037854	0.00142481	0.00202827
Unigene0039932	0.00141728	0.00287393
Unigene0024909	0.0014155	0.000411419
Unigene0040499	0.00140799	-0.000373019
Unigene0005271	0.00140664	0.000833441
Unigene0022128	0.00139732	0.000212672
Unigene0037254	0.00138991	0.000148994
Unigene0044902	0.0013896	0.000429983
Unigene0027465	0.00138502	-0.00269031
Unigene0054321	0.00138176	0.000231949
Unigene0040823	0.00138163	0.00169356
Unigene0044836	0.00136052	0.00121681
Unigene0031901	0.00136013	0.000142759
Unigene0016884	0.0013579	0.000197007
Unigene0044504	0.00135592	0.000343468
Unigene0021859	0.00134813	0.000127765
Unigene0038008	0.00134765	0.00100619
Unigene0032726	0.00134355	0.000608595
Unigene0035498	0.0013389	-0.00124508
Unigene0044766	0.00133885	0.00715285
Unigene0035041	0.00133775	0.000283506
Unigene0046977	0.00133363	-0.000647772
Unigene0015161	0.00132911	0.00130951
Unigene0043958	0.00132481	-0.00208162
Unigene0056091	0.00132081	0.000150343
Unigene0007984	0.00132016	0.00398243
Unigene0032602	0.00131502	0.00408644
Unigene0046490	0.00131125	-0.000280411
Unigene0040867	0.0013103	0.000739257
Unigene0021365	0.00130904	0.000182984
Unigene0024842	0.00130419	9.05769e-05
Unigene0033569	0.00130228	0.00162408
Unigene0042361	0.00129692	-0.000363167
Unigene0030338	0.00129407	-0.000579732
Unigene0044834	0.00127715	0.00082223
Unigene0024713	0.00127654	0.000835292
Unigene0045080	0.00127362	0.00224973
Unigene0040764	0.00126827	-0.00106098
Unigene0042116	0.0012632	0.000148068
Unigene0045174	0.0012611	0.000663622
Unigene0022602	0.0012573	-0.00885523
Unigene0018418	0.00125581	0.00196418
Unigene0043095	0.00125535	-0.000362536
Unigene0032646	0.00125036	-0.00223749
Unigene0039962	0.00124997	0.00195356
Unigene0036164	0.00124732	0.000367144
Unigene0038875	0.00124676	-6.99906e-06
Unigene0003202	0.00124639	0.000137559
Unigene0028166	0.00124212	-0.000255124
Unigene0039392	0.00124058	0.000599834
Unigene0041798	0.00123557	7.27296e-05
Unigene0040066	0.00123371	0.00212544
Unigene0043735	0.00122262	-7.29654e-05
Unigene0035359	0.00122197	-0.00056256
Unigene0037892	0.00122015	0.00174622
Unigene0037574	0.00121522	-0.00351022
Unigene0031176	0.00121483	0.00281451
Unigene0038509	0.00121455	0.0133139
Unigene0046338	0.001213	0.000333777
Unigene0029607	0.00120535	-0.000928255
Unigene0023186	0.00120459	0.000390269
Unigene0038724	0.00120059	-0.00285214
Unigene0044723	0.00119983	-0.00017134
Unigene0044677	0.00119681	0.00450391
Unigene0041343	0.00119469	0.00155634
Unigene0031620	0.00119429	0.00173377
Unigene0037555	0.00118973	0.000161551
Unigene0040707	0.001187	0.000679337
Unigene0041429	0.00117775	5.26467e-05
Unigene0026084	0.00117676	0.000497622
Unigene0029381	0.00116509	0.000259331
Unigene0043683	0.00115938	0.00105865
Unigene0046433	0.00115579	0.000987823
Unigene0030060	0.00115345	-0.000733863
Unigene0040412	0.00114773	0.00147696
Unigene0054771	0.00114438	-0.000599829
Unigene0059134	0.00114211	-0.000923414
Unigene0032134	0.00113954	-0.000369881
Unigene0041716	0.00113706	-0.000173329
Unigene0034355	0.00113515	-0.000162603
Unigene0059226	0.00113309	0.00201121
Unigene0040498	0.00113031	0.00342332
Unigene0027959	0.00112925	0.00013113
Unigene0025844	0.00112782	0.0040736
Unigene0042686	0.00112774	0.000576497
Unigene0000595	0.0011276	0.000115415
Unigene0029465	0.00112204	-3.22648e-05
Unigene0034947	0.00111908	-0.000431017
Unigene0043120	0.001118	-0.00144559
Unigene0008757	0.00111329	0.000163006
Unigene0015738	0.00110874	-0.000137909
Unigene0044077	0.00110831	4.0086e-05
Unigene0032554	0.0011059	0.0023351
Unigene0039518	0.00109902	-0.00114841
Unigene0037647	0.00109839	-0.000286978
Unigene0017271	0.00109521	-0.00154703
Unigene0020503	0.00109447	4.20366e-05
Unigene0039508	0.00108706	-0.0033978
Unigene0038959	0.00108088	0.000281162
Unigene0038167	0.00107981	-6.66067e-05
Unigene0019457	0.00107785	-1.65533e-05
Unigene0039342	0.00107707	0.000294462
Unigene0043176	0.00107515	0.0033398
Unigene0006041	0.00107147	0.000250251
Unigene0042360	0.00106983	0.000168912
Unigene0030424	0.00106857	0.000500119
Unigene0045177	0.00106365	0.000325258
Unigene0035758	0.00106355	-0.000853783
Unigene0031593	0.00106354	0.00125555
Unigene0041550	0.00106107	-0.000490394
Unigene0029116	0.00105713	0.00219779
Unigene0045021	0.00104719	0.000932813
Unigene0038658	0.00104599	-0.000223018
Unigene0039302	0.00104507	0.000197255
Unigene0024910	0.00104274	0.000250776
Unigene0006805	0.00104198	-0.00130271
Unigene0041859	0.00103921	0.00178326
Unigene0026979	0.00103592	-0.00185311
Unigene0040482	0.00103026	0.00521954
Unigene0058220	0.00103012	0.00140576
Unigene0042539	0.00102957	-0.000540583
Unigene0040568	0.00102139	0.000804016
Unigene0045047	0.00102025	-0.00260012
Unigene0030669	0.00102007	-0.000982802
Unigene0001264	0.00101834	-0.000552296
Unigene0031957	0.00101695	0.00090009
Unigene0012860	0.00101235	-1.63429e-05
Unigene0009327	0.00100797	0.000940133
Unigene0030610	0.00100731	0.00176835
Unigene0020025	0.00100592	6.86474e-05
Unigene0041292	0.00100389	-0.000672775
Unigene0043059	0.00100278	0.000820292
Unigene0034117	0.00100104	-0.000341087
Unigene0042150	0.00100063	0.000886483
Unigene0006602	0.00100042	0.000171483
Unigene0038218	0.000999451	-0.00124409
Unigene0044198	0.000998321	0.000227615
Unigene0041173	0.000993865	-0.00923645
Unigene0032119	0.000988318	0.00158389
Unigene0038557	0.000986331	0.000877775
Unigene0038014	0.000980812	0.00110545
Unigene0059429	0.000979256	-0.000366116
Unigene0028937	0.000975469	0.00542003
Unigene0044584	0.000975286	0.000316892
Unigene0046548	0.000974012	0.000277977
Unigene0025310	0.000972292	7.28606e-05
Unigene0039726	0.000970459	0.00192964
Unigene0041799	0.000969481	-0.000287654
Unigene0044724	0.000962997	-8.93565e-05
Unigene0035316	0.000961911	0.00146939
Unigene0023671	0.000958937	-0.000574344
Unigene0039670	0.000957306	0.000929695
Unigene0038108	0.000953454	0.000757612
Unigene0024840	0.000952257	-0.00208306
Unigene0006463	0.000949669	-9.75028e-05
Unigene0041386	0.000947962	0.000385095
Unigene0038467	0.000947299	0.000355912
Unigene0035505	0.000943676	-0.00161312
Unigene0045557	0.000941882	0.0013049
Unigene0033378	0.000939404	-0.00566685
Unigene0039873	0.00093425	-0.00107692
Unigene0024637	0.000933408	0.00094436
Unigene0037015	0.00093017	0.000135193
Unigene0040869	0.000927168	-0.00103638
Unigene0040121	0.000924039	-0.0509839
Unigene0011078	0.000923437	0.000443925
Unigene0041091	0.000921939	0.000561197
Unigene0032643	0.00092109	0.00171187
Unigene0040778	0.000920393	-0.00125356
Unigene0010904	0.000919055	-0.000748281
Unigene0044495	0.000915956	0.00169152
Unigene0024965	0.000915707	0.00123779
Unigene0030655	0.000912835	0.00365073
Unigene0003831	0.000912382	0.00301801
Unigene0039224	0.000911426	0.00151521
Unigene0040227	0.000909754	-0.00236982
Unigene0020439	0.000909327	0.000132575
Unigene0004364	0.000909231	0.00220107
Unigene0010137	0.000907021	0.000855584
Unigene0032680	0.000902838	-0.000607001
Unigene0042730	0.000899607	-0.00336097
Unigene0033215	0.000899222	-0.00147067
Unigene0043452	0.000898803	0.000815362
Unigene0045993	0.000897528	0.00183189
Unigene0002799	0.000897487	0.000231255
Unigene0041510	0.000895231	-0.0082345
Unigene0035622	0.000894865	-0.010221
Unigene0043754	0.000887011	3.80378e-05
Unigene0018798	0.000886675	0.00048545
Unigene0023175	0.000886115	0.000568318
Unigene0018447	0.000885877	-0.000704254
Unigene0000037	0.000883716	9.40056e-05
Unigene0024382	0.000880369	0.00125
Unigene0042944	0.000878992	0.000464585
Unigene0045645	0.000878231	-0.000939133
Unigene0022590	0.000877646	-0.000697521
Unigene0027845	0.000877641	0.0027738
Unigene0040144	0.00087731	0.000132515
Unigene0033630	0.000876512	-0.000117466
Unigene0035977	0.00087618	0.00376736
Unigene0038982	0.000876041	-3.05928e-05
Unigene0039890	0.000870558	0.000330136
Unigene0035877	0.000869558	-0.000171365
Unigene0044232	0.000866587	-0.000176497
Unigene0022265	0.000865942	-0.000379846
Unigene0044965	0.00086468	0.000127136
Unigene0042754	0.000862527	-0.00742388
Unigene0045555	0.000856364	0.000181672
Unigene0041837	0.000851901	0.0016061
Unigene0033798	0.000850543	0.00576077
Unigene0033894	0.000848929	0.00356146
Unigene0022502	0.00084795	1.00448e-05
Unigene0009268	0.000846859	-0.000247489
Unigene0040959	0.000846251	0.00489459
Unigene0044410	0.000845637	-7.4539e-05
Unigene0022211	0.000840758	8.38101e-05
Unigene0045290	0.000838897	-0.000169257
Unigene0038236	0.000838665	-0.000518497
Unigene0037716	0.000838114	-0.000249662
Unigene0028589	0.000836928	-8.44149e-05
Unigene0030594	0.000836305	0.000631538
Unigene0046139	0.000836173	-0.00212546
Unigene0045944	0.000835817	0.000414545
Unigene0045126	0.000834896	-8.55124e-06
Unigene0041979	0.00083269	0.000501376
Unigene0041388	0.000831516	-0.000309663
Unigene0053430	0.000831335	0.000831384
Unigene0028490	0.000827585	0.000412276
Unigene0043525	0.000827131	0.00142923
Unigene0036339	0.000824669	0.000216889
Unigene0040210	0.000824211	-0.00118926
Unigene0059285	0.000823788	0.0015487
Unigene0034891	0.000823575	-0.00189574
Unigene0038776	0.000822497	-0.00133838
Unigene0023450	0.000822001	-0.0012842
Unigene0037293	0.00082088	0.000600009
Unigene0042715	0.000816969	0.000863745
Unigene0038233	0.000811724	-6.46867e-05
Unigene0029045	0.000809813	0.000638895
Unigene0040856	0.000808652	0.00153859
Unigene0041545	0.000806629	3.49299e-05
Unigene0045448	0.000806607	-4.3595e-05
Unigene0021227	0.000802802	-0.00053017
Unigene0021490	0.000798357	0.000661352
Unigene0035374	0.000796303	-0.00221415
Unigene0033903	0.000796155	0.000314645
Unigene0056980	0.000794476	-0.000346708
Unigene0040982	0.000791412	-0.006949
Unigene0028197	0.000790522	0.0109935
Unigene0002074	0.000790211	-0.00894282
Unigene0046267	0.000789897	0.00161661
Unigene0041829	0.000789344	0.00157009
Unigene0043142	0.000788802	-0.000604544
Unigene0036039	0.000787491	0.000478351
Unigene0035613	0.000785738	0.00160351
Unigene0045204	0.000785629	0.00787164
Unigene0037220	0.000782989	-0.000774244
Unigene0041500	0.000782908	0.000397225
Unigene0029560	0.000782867	0.000604544
Unigene0012185	0.000782568	0.00043336
Unigene0017244	0.000780239	0.000140687
Unigene0032632	0.000779918	0.00011244
Unigene0021797	0.000778132	0.000613258
Unigene0037252	0.000776995	0.00150227
Unigene0038270	0.000775236	0.00106253
Unigene0044694	0.00077262	-2.11925e-05
Unigene0044867	0.000772507	-0.00035053
Unigene0034984	0.000770715	0.000233395
Unigene0041963	0.000769691	-0.00282784
Unigene0011981	0.000768712	0.00153645
Unigene0021702	0.000767327	0.000177089
Unigene0045517	0.000765639	-0.000174497
Unigene0039784	0.000764899	-0.00067663
Unigene0019122	0.000761546	-0.000225646
Unigene0011467	0.000760948	9.02446e-05
Unigene0019318	0.000759931	-0.000315909
Unigene0042727	0.000757314	0.00148919
Unigene0044462	0.000756132	0.000750928
Unigene0041114	0.00075478	0.00298736
Unigene0029999	0.000754423	0.000571946
Unigene0021598	0.0007535	-0.000394516
Unigene0012867	0.000752569	0.00152871
Unigene0002086	0.000752055	0.00170231
Unigene0032395	0.000751647	0.00034983
Unigene0039719	0.000750766	0.00103437
Unigene0001386	0.000749817	7.47915e-05
Unigene0028165	0.00074902	-0.000156852
Unigene0036894	0.000748492	0.00010652
Unigene0043807	0.000747782	0.000590404
Unigene0038311	0.000747159	0.0076442
Unigene0016301	0.000745865	0.00115359
Unigene0036695	0.000745538	0.000902266
Unigene0032806	0.0007433	0.00038833
Unigene0011295	0.00074096	0.000910969
Unigene0034946	0.000739755	0.000174112
Unigene0056302	0.000739577	0.000117246
Unigene0040588	0.000737376	-0.00110592
Unigene0029648	0.000734136	-0.000826129
Unigene0040775	0.000733382	-0.00404216
Unigene0035403	0.000732323	-0.000469245
Unigene0040286	0.000731167	-0.000595592
Unigene0032407	0.00072995	0.00104672
Unigene0026673	0.000728765	0.00030419
Unigene0046160	0.000728451	0.000645807
Unigene0025100	0.000728187	-0.00110645
Unigene0039080	0.00072662	-0.000134118
Unigene0058410	0.000725527	-0.000175897
Unigene0040765	0.000724288	-2.02094e-05
Unigene0042219	0.000723349	-0.00164494
Unigene0013073	0.00072329	0.00171721
Unigene0032378	0.000723256	-0.000265435
Unigene0044314	0.000719787	-5.74157e-05
Unigene0026650	0.00071818	0.00130167
Unigene0046269	0.000717699	0.000219109
Unigene0020201	0.000716528	0.00134968
Unigene0038980	0.000715417	0.00199757
Unigene0045845	0.000714532	-0.000710405
Unigene0042840	0.000714084	-0.000162059
Unigene0031318	0.000712868	-2.03662e-05
Unigene0043801	0.000712371	0.00455959
Unigene0025782	0.000711412	0.000708986
Unigene0040147	0.00071129	3.10155e-05
Unigene0027427	0.000710945	0.000202377
Unigene0043438	0.000709693	0.00431108
Unigene0044023	0.000707948	0.00222336
Unigene0025265	0.000707438	-0.00083382
Unigene0014296	0.000707292	1.92171e-05
Unigene0023074	0.000706923	-1.41497e-05
Unigene0031265	0.000706754	-0.00336122
Unigene0033535	0.000705966	0.000583786
Unigene0034413	0.000705561	0.000246781
Unigene0021121	0.000704709	0.000503813
Unigene0038978	0.000703263	0.00141157
Unigene0029627	0.000702817	-0.000208306
Unigene0042863	0.000702152	0.000409158
Unigene0039744	0.000699795	-0.000515769
Unigene0024870	0.000699587	0.000295495
Unigene0039714	0.000699577	0.00160407
Unigene0050310	0.000699549	0.00120312
Unigene0034059	0.000699543	0.00205084
Unigene0036742	0.000699476	-0.000262597
Unigene0019891	0.000697889	0.00062651
Unigene0036100	0.000697253	0.000652603
Unigene0045175	0.00069602	-0.000147834
Unigene0005710	0.000695475	0.000806015
Unigene0039785	0.000692714	-0.000854254
Unigene0041166	0.000692414	0.000712055
Unigene0037929	0.000692264	0.000748136
Unigene0028628	0.000690998	0.000458713
Unigene0046202	0.000689063	-0.000116969
Unigene0042004	0.000687202	0.00113164
Unigene0008835	0.000686981	7.66811e-05
Unigene0038611	0.000686273	-0.000171936
Unigene0038836	0.000685803	-0.00202751
Unigene0036864	0.000684396	0.000432784
Unigene0058729	0.000684223	-0.000297808
Unigene0046500	0.000683478	-9.56354e-05
Unigene0013241	0.000681378	0.00202357
Unigene0023068	0.000680356	0.000734824
Unigene0004883	0.000678396	0.000399847
Unigene0044175	0.00067787	0.000595892
Unigene0039888	0.000676826	0.00033907
Unigene0030000	0.000675947	0.000228194
Unigene0039917	0.000675566	-0.000486255
Unigene0043557	0.000673728	-0.0003075
Unigene0035071	0.000673149	9.61853e-05
Unigene0040721	0.000672112	0.0012241
Unigene0021244	0.000671948	0.00185011
Unigene0039732	0.00067108	0.00097527
Unigene0037397	0.000670969	9.81723e-05
Unigene0041677	0.00066904	0.000127247
Unigene0033790	0.000668803	0.010222
Unigene0043094	0.000668752	0.00036459
Unigene0012162	0.000668156	-0.000648298
Unigene0028047	0.000665468	0.000713957
Unigene0056802	0.000664366	-5.18055e-05
Unigene0048914	0.000663589	0.00169436
Unigene0040724	0.000663404	0.000228106
Unigene0043829	0.000661401	0.00271131
Unigene0028021	0.000661207	0.000818589
Unigene0030413	0.000660763	0.00162769
Unigene0046828	0.000660048	-0.000713265
Unigene0041546	0.000659253	-6.6356e-05
Unigene0036621	0.000657917	0.000685257
Unigene0001582	0.000657189	0.0031021
Unigene0045922	0.000654888	1.45103e-05
Unigene0040822	0.00065205	-0.000376942
Unigene0015863	0.000649629	0.000533163
Unigene0026710	0.000649261	0.000387838
Unigene0036406	0.000648186	0.000831813
Unigene0003806	0.000646679	0.000291794
Unigene0018073	0.00064573	0.000179952
Unigene0041981	0.000644802	0.000397865
Unigene0040912	0.000644689	0.00118124
Unigene0011386	0.000643542	-0.000166243
Unigene0044021	0.000643518	0.00052603
Unigene0036718	0.000642633	-0.000127452
Unigene0029998	0.000642486	0.000941431
Unigene0036425	0.000642329	0.000802641
Unigene0025017	0.0006413	0.000211038
Unigene0045044	0.00063997	0.000471618
Unigene0042892	0.000638224	0.000121949
Unigene0027681	0.000637567	9.33438e-06
Unigene0038112	0.000637401	0.000794675
Unigene0046582	0.000636992	0.000340822
Unigene0022459	0.00063698	-0.00215855
Unigene0046612	0.000635061	0.00186584
Unigene0033450	0.00063476	0.000367741
Unigene0035730	0.000634658	-0.000262399
Unigene0043383	0.000633411	-0.000708338
Unigene0044651	0.000632312	0.000847165
Unigene0049035	0.000631826	0.00011613
Unigene0040097	0.0006312	0.000367627
Unigene0035791	0.000630765	0.000757303
Unigene0029762	0.000630269	1.22783e-05
Unigene0013166	0.000629868	0.00026785
Unigene0042521	0.000629564	-0.00112012
Unigene0035738	0.000628465	0.00147463
Unigene0002770	0.00062814	3.46398e-05
Unigene0026763	0.000627364	0.000241104
Unigene0037426	0.00062722	0.000611408
Unigene0051965	0.000626802	0.00125467
Unigene0025717	0.000626454	0.000254231
Unigene0024714	0.000624912	0.000611528
Unigene0005158	0.000623844	0.000175409
Unigene0041273	0.000623224	-7.30449e-05
Unigene0043165	0.000623071	0.0001986
Unigene0040511	0.000622395	0.000130571
Unigene0044933	0.000622173	0.00157272
Unigene0033866	0.000621668	-0.00308191
Unigene0008398	0.000620681	0.000299995
Unigene0040003	0.00062022	-0.000992165
Unigene0036984	0.00062016	0.0017791
Unigene0040451	0.000618329	0.000263377
Unigene0045109	0.00061795	0.000209335
Unigene0023237	0.000617937	0.000124128
Unigene0020653	0.000617872	6.60856e-05
Unigene0021294	0.000617814	-6.65184e-05
Unigene0027335	0.000616566	0.000142997
Unigene0041106	0.000614684	0.000588893
Unigene0033654	0.000613828	0.000817935
Unigene0012214	0.000613783	0.000111904
Unigene0037833	0.000613625	0.000590041
Unigene0019238	0.000613581	0.0002495
Unigene0042205	0.000613257	0.00512993
Unigene0022501	0.000612659	-6.78658e-05
Unigene0044503	0.00061244	0.000786054
Unigene0045609	0.000611236	-0.000682608
Unigene0027627	0.000610609	2.55216e-05
Unigene0039995	0.000609064	0.000816488
Unigene0025882	0.000608773	0.0008845
Unigene0017417	0.000608002	0.00122545
Unigene0046429	0.000607994	0.00129194
Unigene0001831	0.00060717	0.000164384
Unigene0010330	0.000606557	8.97913e-05
Unigene0019684	0.000606254	-0.000104591
Unigene0046430	0.000606066	0.000354826
Unigene0040803	0.000605581	-0.00117213
Unigene0008399	0.000605014	0.000359076
Unigene0034122	0.000604508	-0.000921098
Unigene0044006	0.000603992	0.000351263
Unigene0008838	0.000602547	0.000137782
Unigene0033179	0.000602432	0.000229145
Unigene0031104	0.000602014	-0.00189183
Unigene0035301	0.000601913	0.00034686
Unigene0043812	0.000601741	-0.00367572
Unigene0029716	0.000601265	-0.000114765
Unigene0018175	0.00060102	0.000594606
Unigene0039712	0.000599315	-0.000784319
Unigene0037668	0.000597821	-0.000111702
Unigene0035779	0.000597359	0.00165854
Unigene0039137	0.000596482	-0.000165954
Unigene0033529	0.000594978	0.00262497
Unigene0028449	0.000593351	0.000745234
Unigene0044409	0.000592812	9.01999e-05
Unigene0043489	0.000590815	5.89698e-05
Unigene0029794	0.000590518	0.00045318
Unigene0041780	0.000590352	0.00119592
Unigene0030038	0.000588742	0.000130178
Unigene0035614	0.000587769	0.00172579
Unigene0046364	0.000587209	0.000438387
Unigene0010834	0.000584287	0.000106851
Unigene0012703	0.000583741	-0.00061866
Unigene0059414	0.000583233	0.000124937
Unigene0035616	0.000583074	-0.000110458
Unigene0024609	0.000582877	0.000334324
Unigene0055318	0.000582356	0.00133499
Unigene0053176	0.000580774	0.000868238
Unigene0031900	0.000580178	0.000194358
Unigene0016423	0.000579765	9.91993e-05
Unigene0020233	0.000579356	0.00011947
Unigene0015170	0.000579094	8.34495e-05
Unigene0058122	0.000579085	-6.22318e-05
Unigene0040473	0.000578269	0.000420644
Unigene0044244	0.000578156	0.000610657
Unigene0029654	0.000576967	-0.00175439
Unigene0021651	0.000575483	0.000637563
Unigene0039909	0.000574969	-6.01419e-05
Unigene0010753	0.000574748	0.00210348
Unigene0045680	0.000574664	0.000182595
Unigene0036826	0.000574507	0.000275095
Unigene0030015	0.000573861	0.000108654
Unigene0009423	0.00057026	0.000610208
Unigene0030412	0.000569787	0.00120394
Unigene0045152	0.000569458	0.00181039
Unigene0039158	0.000568578	0.000427964
Unigene0047816	0.000567281	0.000187259
Unigene0029370	0.000565161	0.000361694
Unigene0043695	0.000564357	0.000643068
Unigene0016469	0.00056405	0.000129872
Unigene0029044	0.000563489	-0.000762011
Unigene0041080	0.000562447	0.000121375
Unigene0030525	0.000561836	-0.00113012
Unigene0045847	0.00056175	-0.00059359
Unigene0036005	0.000561708	0.00279047
Unigene0046367	0.00056093	0.000118033
Unigene0040882	0.000560064	0.00245404
Unigene0043555	0.000559617	-0.00160121
Unigene0030422	0.000559342	-0.00145147
Unigene0042818	0.000557931	0.000448299
Unigene0012462	0.000556192	3.77058e-05
Unigene0025234	0.000556086	-7.78183e-05
Unigene0016068	0.000554882	0.000139594
Unigene0015671	0.000553522	-0.000366323
Unigene0052188	0.000553377	0.000182284
Unigene0042568	0.000553227	-0.00124048
Unigene0003449	0.000552744	0.000304466
Unigene0044579	0.000552726	0.0008728
Unigene0014924	0.000552453	0.000387027
Unigene0034294	0.000552196	-0.000215622
Unigene0037682	0.000552053	-0.000910869
Unigene0033920	0.000551582	0.000146011
Unigene0023577	0.000551571	-2.20896e-05
Unigene0043026	0.000551404	-0.000845944
Unigene0020610	0.000550739	0.00141868
Unigene0053841	0.000550176	0.000175816
Unigene0039191	0.000550058	0.000545743
Unigene0001865	0.000549424	4.74208e-05
Unigene0024944	0.000548474	-0.000666198
Unigene0023683	0.000547667	0.00141423
Unigene0008332	0.000547227	-0.000246824
Unigene0045990	0.000547048	-0.000851886
Unigene0039138	0.00054693	0.000215888
Unigene0032130	0.000546697	0.00128126
Unigene0033187	0.000545997	0.000589523
Unigene0042668	0.000545016	-0.000222322
Unigene0015379	0.000544625	-0.000722202
Unigene0034450	0.000544425	0.00249497
Unigene0046587	0.000541705	0.00132828
Unigene0054501	0.000541547	0.000278471
Unigene0034855	0.000540975	0.00441171
Unigene0045354	0.000540828	-0.00178512
Unigene0031339	0.000539812	0.000340635
Unigene0024642	0.000538006	-0.000248277
Unigene0000847	0.000537515	0.000765788
Unigene0025181	0.000537493	0.000213745
Unigene0009932	0.000537095	0.000216498
Unigene0045040	0.000537047	0.000272718
Unigene0005127	0.000536924	9.17217e-05
Unigene0018479	0.000536903	0.000145892
Unigene0006806	0.00053586	-0.000855554
Unigene0026386	0.000534568	0.000250959
Unigene0051636	0.000534496	8.29958e-05
Unigene0046030	0.00053443	0.000421114
Unigene0016644	0.000534067	0.000415917
Unigene0036493	0.000533821	0.000845658
Unigene0016452	0.000533484	0.000220941
Unigene0019957	0.00053294	0.000200444
Unigene0040510	0.000532262	0.000841819
Unigene0043740	0.000532022	0.00322284
Unigene0025211	0.000531858	-0.000140529
Unigene0045256	0.000531313	0.000198571
Unigene0041965	0.000530182	0.00010967
Unigene0027851	0.000529306	9.99636e-05
Unigene0031305	0.00052927	-0.00155478
Unigene0036199	0.000527975	0.001395
Unigene0042945	0.000527959	0.000303247
Unigene0031778	0.0005272	9.92355e-05
Unigene0041092	0.000526549	0.000211881
Unigene0030185	0.00052555	0.00240155
Unigene0022123	0.000525058	0.000142529
Unigene0024426	0.000524828	0.000335833
Unigene0034368	0.000524368	4.29879e-05
Unigene0056044	0.000523814	7.43131e-05
Unigene0045431	0.00052289	0.00103868
Unigene0043352	0.000521673	0.000479119
Unigene0036737	0.000521654	-0.00824549
Unigene0039595	0.000521484	0.00043888
Unigene0044721	0.000521288	-0.000222831
Unigene0000605	0.000521264	0.000312874
Unigene0051100	0.000521102	9.14423e-05
Unigene0029159	0.000521054	0.000247468
Unigene0037824	0.000520754	0.000114174
Unigene0051643	0.000520487	9.01783e-05
Unigene0024594	0.000519611	0.000685382
Unigene0044420	0.000519584	0.000691531
Unigene0052792	0.000519182	-0.00021006
Unigene0019493	0.000517775	0.000193968
Unigene0045532	0.000517664	0.000770272
Unigene0012657	0.000517588	-0.000688325
Unigene0040708	0.000516957	0.000314995
Unigene0034290	0.00051674	-7.52083e-05
Unigene0012759	0.000516483	9.91219e-05
Unigene0033350	0.000515706	0.000709733
Unigene0007133	0.000515703	0.000917501
Unigene0038607	0.00051515	0.000736803
Unigene0003635	0.000514642	-7.22891e-05
Unigene0000505	0.000514314	-0.000736289
Unigene0043650	0.000513673	0.000125839
Unigene0009664	0.000513655	0.000138891
Unigene0054532	0.000512203	0.00166079
Unigene0023552	0.000511605	0.000264296
Unigene0044505	0.000511574	0.000226203
Unigene0003785	0.000511299	0.000399838
Unigene0046266	0.000511145	0.00111571
Unigene0057678	0.000511109	0.000901302
Unigene0013711	0.00051054	0.0010991
Unigene0015398	0.000509314	0.000555296
Unigene0028226	0.000509103	0.000358473
Unigene0036340	0.000507806	0.000629401
Unigene0044875	0.000507684	0.000760158
Unigene0038928	0.000506234	-0.0004088
Unigene0024507	0.000505674	0.000579739
Unigene0043043	0.000505211	0.000503821
Unigene0034344	0.000505107	1.75947e-05
Unigene0036945	0.000504848	0.0038993
Unigene0036280	0.000504783	0.00193866
Unigene0009752	0.000503233	0.000189973
Unigene0045041	0.00050313	0.000902968
Unigene0035404	0.000502992	-7.75373e-05
Unigene0039536	0.000502898	-0.000107969
Unigene0041031	0.000502182	-2.12981e-05
Unigene0020844	0.000500742	-2.15418e-05
Unigene0032028	0.000499379	-0.00467928
Unigene0040627	0.000498584	-4.54334e-05
Unigene0030580	0.000498418	0.000217684
Unigene0035718	0.000498378	0.00251726
Unigene0045953	0.000498304	0.000637085
Unigene0044767	0.000497152	-0.000271662
Unigene0034003	0.000495131	0.000909508
Unigene0046366	0.000495058	-0.000274471
Unigene0033782	0.000494735	-0.000228828
Unigene0023983	0.000494038	-0.000443284
Unigene0024302	0.00049399	-0.00308035
Unigene0025440	0.000493874	0.000489596
Unigene0026563	0.000493475	-0.000383866
Unigene0015614	0.000493267	0.00123565
Unigene0046639	0.000493118	0.00103575
Unigene0044746	0.000491819	0.00297237
Unigene0001306	0.000491097	-5.14739e-05
Unigene0021857	0.000490585	0.000288606
Unigene0045546	0.000490412	0.000452537
Unigene0021635	0.000489707	5.63905e-05
Unigene0033295	0.000489505	0.00100786
Unigene0037455	0.000488966	-0.000276381
Unigene0024595	0.000488599	0.000501292
Unigene0032285	0.000487875	0.00107682
Unigene0033690	0.000487832	0.000239923
Unigene0038764	0.000487088	0.000476848
Unigene0000357	0.000486887	0.000581759
Unigene0025142	0.000486767	0.000145448
Unigene0040582	0.000486753	0.000431278
Unigene0034183	0.000486399	-0.00103126
Unigene0028862	0.000486382	-0.00603773
Unigene0045811	0.000486369	0.00201798
Unigene0043524	0.000486362	0.00049604
Unigene0031191	0.000486283	-0.000433203
Unigene0039720	0.000485723	0.00243805
Unigene0030258	0.000485345	0.000129362
Unigene0029907	0.000484251	-0.000398912
Unigene0019969	0.000483641	0.000188302
Unigene0002542	0.000483365	2.29203e-05
Unigene0040693	0.000481957	0.000506842
Unigene0034737	0.00048185	0.00148983
Unigene0019910	0.00048169	0.00172641
Unigene0039851	0.000481495	0.00192627
Unigene0020248	0.000481346	-0.000209961
Unigene0016526	0.000480863	0.000698269
Unigene0042053	0.000480585	0.000540051
Unigene0046067	0.000480452	-4.22864e-05
Unigene0039727	0.000480013	0.00221514
Unigene0039125	0.000479973	0.000716053
Unigene0046311	0.000479432	0.000284885
Unigene0042564	0.000478423	0.000719458
Unigene0028573	0.000477913	0.000264259
Unigene0057723	0.000477888	0.000489871
Unigene0056959	0.000477181	-0.000289289
Unigene0027634	0.000477181	-0.000536153
Unigene0043705	0.000477132	0.00227468
Unigene0019770	0.000476755	-0.000496001
Unigene0032818	0.000476467	0.000204868
Unigene0030213	0.000475175	0.00082044
Unigene0016785	0.00047512	-6.53237e-05
Unigene0040685	0.000474954	-0.0028133
Unigene0032458	0.00047487	0.00025629
Unigene0027886	0.000474839	0.000178987
Unigene0041678	0.000474285	-0.000444924
Unigene0033962	0.000471647	0.000137556
Unigene0026000	0.000471316	0.000795429
Unigene0052023	0.000471117	-0.00204719
Unigene0024116	0.000470207	-0.000215662
Unigene0035409	0.000469869	0.000680626
Unigene0042842	0.000469289	0.00133737
Unigene0041291	0.000468514	-0.000272428
Unigene0034524	0.000468156	0.00213074
Unigene0031765	0.000467982	0.000350254
Unigene0037859	0.000467688	0.000805356
Unigene0038234	0.000467298	0.000116657
Unigene0029042	0.000467161	-0.000434433
Unigene0020204	0.000466876	0.00235695
Unigene0025596	0.000466322	9.67129e-06
Unigene0023461	0.000466292	5.67213e-05
Unigene0032441	0.000466161	-6.75532e-05
Unigene0038387	0.000466018	-0.000211747
Unigene0037253	0.000465927	2.29875e-05
Unigene0038531	0.000465407	0.000283562
Unigene0028349	0.000464196	0.000244869
Unigene0037393	0.000463208	0.00112065
Unigene0028348	0.000462294	0.000445616
Unigene0031552	0.00046226	0.000439774
Unigene0042029	0.000462192	0.00126488
Unigene0048355	0.000462155	-0.000324574
Unigene0031905	0.000459892	0.00154198
Unigene0029001	0.000459462	0.000249165
Unigene0011250	0.000458571	0.00285499
Unigene0035437	0.000458544	0.000227842
Unigene0034505	0.000458284	-0.000240138
Unigene0024261	0.000458023	0.000708853
Unigene0021331	0.00045793	-0.000177512
Unigene0017868	0.000457666	0.000117005
Unigene0040146	0.000457054	8.14595e-05
Unigene0013081	0.000456834	0.000715365
Unigene0033027	0.000456631	0.000498139
Unigene0042687	0.00045653	0.000452164
Unigene0043068	0.000456248	-0.00038092
Unigene0029621	0.000456108	-0.000692277
Unigene0039455	0.000455987	7.50807e-05
Unigene0034263	0.000455873	-0.000372585
Unigene0033732	0.000455314	-0.00160047
Unigene0026865	0.000455153	-0.000105492
Unigene0017741	0.000454489	0.00111114
Unigene0030450	0.000454188	0.00300997
Unigene0043222	0.000453794	0.00152928
Unigene0051338	0.000453467	-0.000178835
Unigene0032310	0.000453353	1.89838e-05
Unigene0027629	0.000453039	5.89942e-05
Unigene0055407	0.000452986	0.000584406
Unigene0023310	0.000452755	0.000769394
Unigene0015386	0.000451937	-0.000450214
Unigene0040720	0.000451185	0.00115416
Unigene0036777	0.000451061	0.00049579
Unigene0025331	0.000450242	0.00132312
Unigene0043057	0.000450055	0.00147791
Unigene0041261	0.0004498	-0.000220374
Unigene0045724	0.000449269	0.000263316
Unigene0013733	0.000448453	-8.61545e-06
Unigene0015831	0.00044826	6.28394e-05
Unigene0021112	0.0004481	8.03672e-05
Unigene0020819	0.000448008	-0.000410744
Unigene0056319	0.000447992	7.70092e-05
Unigene0010824	0.000447769	6.65333e-05
Unigene0037705	0.000446876	0.000530651
Unigene0039225	0.000446722	-0.00030261
Unigene0042888	0.000446568	0.000357154
Unigene0040921	0.000446382	0.000215138
Unigene0021180	0.000446372	9.42662e-05
Unigene0032518	0.000446343	0.00252636
Unigene0016216	0.00044596	0.000868808
Unigene0014324	0.000445535	-0.000262666
Unigene0033907	0.000445293	2.67617e-05
Unigene0013134	0.000445166	0.00122204
Unigene0057269	0.000444367	0.000452046
Unigene0022209	0.000444326	-0.000114287
Unigene0037321	0.000444152	0.0013572
Unigene0042585	0.000443609	0.000129235
Unigene0038898	0.00044307	0.000170891
Unigene0038863	0.000442928	0.000280842
Unigene0045721	0.000441904	-0.000130962
Unigene0003822	0.000441121	0.0006615
Unigene0015095	0.000440944	-0.000133387
Unigene0046024	0.000440045	-0.000115044
Unigene0018842	0.000440023	-0.00138485
Unigene0037311	0.000439578	-0.000440794
Unigene0038486	0.000439531	0.000633849
Unigene0026988	0.000439028	-7.35151e-05
Unigene0022950	0.000439021	0.000196367
Unigene0010841	0.000438941	-3.65791e-05
Unigene0058165	0.000438591	3.57649e-05
Unigene0034111	0.000438178	-0.00144608
Unigene0043395	0.000437114	0.000389826
Unigene0037720	0.000437092	0.000294708
Unigene0034009	0.000437084	0.00117867
Unigene0030016	0.000436982	0.000100547
Unigene0033244	0.000436962	0.000709891
Unigene0007163	0.000436225	0.000377519
Unigene0042685	0.000436195	1.51419e-05
Unigene0042317	0.000435938	0.000406915
Unigene0055430	0.000435695	7.52836e-05
Unigene0047673	0.000435615	0.000535996
Unigene0044016	0.000435599	0.000314931
Unigene0015384	0.000435552	-3.37242e-05
Unigene0037085	0.000435505	0.000281174
Unigene0048501	0.000435447	-0.000470125
Unigene0045925	0.00043493	0.000772343
Unigene0038173	0.000434685	0.00255646
Unigene0026097	0.000434263	0.000356157
Unigene0022127	0.000434244	0.000253476
Unigene0045946	0.000433954	-0.000271169
Unigene0008024	0.000433412	0.000320053
Unigene0036868	0.000433376	0.00137157
Unigene0043601	0.000433054	0.00260369
Unigene0028350	0.000433053	0.000188129
Unigene0045010	0.000432723	0.00105567
Unigene0042663	0.000432687	0.000958437
Unigene0036481	0.000432571	-0.00130221
Unigene0027265	0.000432435	-0.000300965
Unigene0047056	0.000432158	0.000189461
Unigene0042793	0.000432109	0.000344422
Unigene0017388	0.000432103	-6.81814e-05
Unigene0044989	0.000432043	0.000249639
Unigene0057424	0.000431769	0.000136407
Unigene0042839	0.000431736	-1.17527e-05
Unigene0011040	0.000430967	0.000277809
Unigene0017497	0.000430664	0.000365011
Unigene0034250	0.000429973	-0.00014233
Unigene0023753	0.000429459	0.000244289
Unigene0051139	0.000429442	0.000152748
Unigene0029913	0.000429429	-2.44516e-05
Unigene0038275	0.000428761	0.000834803
Unigene0000815	0.000428548	0.000788953
Unigene0010499	0.000428541	3.35244e-05
Unigene0037061	0.000428461	8.81905e-05
Unigene0010833	0.000428354	1.50196e-05
Unigene0043098	0.000428096	0.000497761
Unigene0008854	0.000427944	-7.9973e-05
Unigene0037577	0.000427738	0.00107375
Unigene0037846	0.000427579	0.000698587
Unigene0039112	0.00042691	0.000485293
Unigene0046268	0.000426895	0.00111124
Unigene0025948	0.000426522	0.000558415
Unigene0031070	0.000426059	7.69134e-06
Unigene0043584	0.000426043	0.00167042
Unigene0055933	0.000425877	0.00028
Unigene0040187	0.0004256	0.00136658
Unigene0045266	0.00042492	0.00119339
Unigene0031113	0.000424816	0.000304846
Unigene0012567	0.000424364	0.00143099
Unigene0043813	0.000424318	-0.00139149
Unigene0037990	0.000423881	0.00078592
Unigene0041054	0.000423782	0.000673172
Unigene0042294	0.000423625	0.00105657
Unigene0042820	0.000423218	0.000841038
Unigene0036555	0.000423205	0.000280647
Unigene0016677	0.000422922	0.000786541
Unigene0036677	0.000422318	4.59475e-05
Unigene0021982	0.000421616	0.000445032
Unigene0036330	0.000421087	0.00153161
Unigene0023376	0.000421066	-0.00109224
Unigene0041802	0.00042045	0.000160521
Unigene0045154	0.000420167	0.000429165
Unigene0013764	0.000419178	2.3399e-05
Unigene0011617	0.000419147	0.00071466
Unigene0032470	0.000419075	0.0002892
Unigene0058261	0.000419059	0.000356951
Unigene0038955	0.000419011	-0.0011038
Unigene0050513	0.000418936	0.000173483
Unigene0022600	0.000418888	6.67965e-06
Unigene0038775	0.00041871	-0.000562185
Unigene0044669	0.000418696	0.000806634
Unigene0030062	0.000417814	0.00144997
Unigene0039721	0.00041744	-7.69037e-06
Unigene0040587	0.000417289	-5.57776e-05
Unigene0045553	0.000417282	-0.000101997
Unigene0016098	0.000417091	0.000251437
Unigene0040289	0.000416912	-6.15713e-05
Unigene0019960	0.000416802	0.000303577
Unigene0045082	0.000416666	0.000593196
Unigene0046183	0.000416411	8.88207e-05
Unigene0046372	0.000416169	-0.000143152
Unigene0030554	0.000416043	0.000628295
Unigene0044869	0.000415955	0.000989252
Unigene0038319	0.000415865	2.65199e-05
Unigene0015624	0.000415759	3.36842e-05
Unigene0013038	0.000415054	4.1237e-05
Unigene0022766	0.000414995	-0.00143212
Unigene0036217	0.000414662	0.000434523
Unigene0001341	0.000414594	0.000169323
Unigene0024118	0.000414593	0.000225958
Unigene0037171	0.000414503	0.000132177
Unigene0025753	0.000414248	0.00175196
Unigene0016820	0.000413166	0.000588199
Unigene0044770	0.000412969	0.000130547
Unigene0045669	0.000412082	-0.000631881
Unigene0037019	0.00041194	9.04666e-06
Unigene0001120	0.000411872	0.000219278
Unigene0042276	0.000411289	0.000170521
Unigene0010685	0.000411062	0.000753138
Unigene0018209	0.000411054	0.000446211
Unigene0037344	0.000410953	0.000305337
Unigene0059719	0.000410747	5.24579e-05
Unigene0050445	0.000410591	7.41833e-05
Unigene0032536	0.000410588	-5.60559e-05
Unigene0041815	0.000410578	0.000433999
Unigene0044346	0.000410463	0.000820788
Unigene0040316	0.000410249	0.000127704
Unigene0046641	0.000409923	0.00134233
Unigene0037402	0.00040976	0.000181462
Unigene0017675	0.00040969	0.00033713
Unigene0030404	0.000409329	-0.000221513
Unigene0037753	0.000409115	0.00182561
Unigene0044318	0.000408918	-0.000401601
Unigene0055751	0.000408134	0.000162183
Unigene0036591	0.000407552	0.000292692
Unigene0033162	0.000407525	0.000833216
Unigene0043985	0.000407378	-0.000240064
Unigene0044117	0.000407112	0.00052938
Unigene0035130	0.000406684	-0.000407196
Unigene0002116	0.000406006	0.000111241
Unigene0027185	0.000405042	-0.00586333
Unigene0046076	0.000403985	0.00120511
Unigene0040454	0.00040395	0.00129395
Unigene0010215	0.000403844	0.000138
Unigene0042627	0.000403671	-6.98135e-05
Unigene0044422	0.000403157	0.000829805
Unigene0039157	0.000402956	0.00049841
Unigene0041671	0.000402618	-0.000417391
Unigene0043384	0.000402542	-0.000428422
Unigene0039612	0.0004025	1.32417e-05
Unigene0046544	0.000402035	0.000613553
Unigene0031970	0.000401837	0.00150997
Unigene0027892	0.000401731	0.000148033
Unigene0043934	0.000401035	0.000148791
Unigene0036989	0.000400538	-5.21519e-05
Unigene0041960	0.000400404	0.00151922
Unigene0055201	0.000400327	-0.000425145
Unigene0032998	0.000400167	-0.000187568
Unigene0045839	0.000399986	-4.30486e-05
Unigene0021181	0.000399745	8.43227e-05
Unigene0034954	0.000399312	0.000409622
Unigene0034392	0.000399093	-7.04531e-06
Unigene0022284	0.000399075	8.09977e-05
Unigene0003623	0.000398808	4.3953e-05
Unigene0027877	0.000398705	0.00123898
Unigene0035499	0.000398414	-0.000714458
Unigene0043984	0.000398329	0.00236837
Unigene0016629	0.000398007	0.00137618
Unigene0024876	0.000397802	-4.23285e-05
Unigene0043550	0.000397039	-0.000246512
Unigene0044894	0.000396945	-0.000202703
Unigene0039831	0.000396828	-0.000202429
Unigene0043565	0.000396514	0.000756191
Unigene0018056	0.0003956	0.00056433
Unigene0020240	0.00039551	1.52847e-05
Unigene0043141	0.000394453	-0.00240252
Unigene0039629	0.000394193	0.000405413
Unigene0024010	0.000394121	0.000739266
Unigene0034288	0.000393903	-2.84256e-05
Unigene0039926	0.000392965	-0.000648517
Unigene0043998	0.00039296	0.000768493
Unigene0057729	0.000392586	-0.00016411
Unigene0013715	0.000392201	0.000181909
Unigene0044667	0.000392124	0.000180141
Unigene0041218	0.000391712	0.000474263
Unigene0037135	0.000391573	-0.00245178
Unigene0046488	0.000391344	8.19971e-05
Unigene0004765	0.000391126	-9.57785e-05
Unigene0013765	0.000390084	-6.50072e-05
Unigene0011520	0.000389647	0.000105973
Unigene0042870	0.000389464	1.91486e-05
Unigene0031418	0.000389449	-0.000194829
Unigene0045521	0.000388852	0.000514389
Unigene0032140	0.000388797	-8.92851e-05
Unigene0031639	0.000388342	-0.000755507
Unigene0019633	0.000387837	0.000615732
Unigene0039241	0.000387312	-2.71412e-05
Unigene0030400	0.000387296	0.000490772
Unigene0058308	0.000386971	-0.000123005
Unigene0041840	0.000386889	-3.01305e-05
Unigene0032088	0.000386887	0.000440804
Unigene0011190	0.000386675	9.55631e-05
Unigene0017286	0.000386606	1.58404e-05
Unigene0040109	0.000386605	0.000158815
Unigene0038251	0.000386578	-0.000723109
Unigene0030259	0.000386548	0.000322781
Unigene0030403	0.000386442	0.000375021
Unigene0034199	0.000385609	-0.00103781
Unigene0021210	0.000385546	0.000238678
Unigene0044327	0.00038544	4.23701e-05
Unigene0041631	0.000385306	-0.000288107
Unigene0044036	0.000385263	0.000313924
Unigene0058449	0.000385053	6.2471e-05
Unigene0039538	0.000384981	-0.000363247
Unigene0042788	0.000384435	-3.99246e-05
Unigene0040960	0.000384383	0.00116674
Unigene0045926	0.000384227	0.00134402
Unigene0003395	0.000383559	0.000216191
Unigene0024608	0.000383508	0.000102646
Unigene0024639	0.00038311	-8.49076e-05
Unigene0033185	0.000382915	0.000305225
Unigene0025192	0.000382704	0.00124804
Unigene0002589	0.000382698	6.53222e-05
Unigene0034360	0.000382399	0.000288988
Unigene0044369	0.00038213	0.000626299
Unigene0023661	0.000381462	1.23457e-05
Unigene0016210	0.000381294	2.28064e-05
Unigene0017526	0.000381174	6.05434e-05
Unigene0025532	0.00038022	-0.000137477
Unigene0024100	0.000380172	-0.000130228
Unigene0038932	0.000379984	0.000447548
Unigene0029348	0.000379783	0.000356534
Unigene0027628	0.000379719	-6.86155e-06
Unigene0014598	0.000379634	5.32316e-05
Unigene0035976	0.000379421	-0.00131181
Unigene0028996	0.000379089	-0.000621786
Unigene0050958	0.000378987	0.000141628
Unigene0048300	0.000378803	0.000587289
Unigene0034833	0.000378704	0.000245932
Unigene0033194	0.000378468	-0.000392437
Unigene0044281	0.000378302	0.000591641
Unigene0043039	0.000377861	-4.47183e-05
Unigene0024636	0.000377656	0.000224997
Unigene0026289	0.000377403	-0.000104101
Unigene0033432	0.000376779	0.000558406
Unigene0022709	0.000376432	0.000158781
Unigene0023090	0.000376417	0.000217644
Unigene0022886	0.00037615	-0.00036414
Unigene0025947	0.000376096	0.000401545
Unigene0021171	0.000375646	0.000773836
Unigene0025996	0.000375622	-0.00109661
Unigene0036699	0.000375594	0.000222046
Unigene0029371	0.000375547	0.000297811
Unigene0029574	0.000375378	0.000257848
Unigene0003003	0.000375279	6.72303e-05
Unigene0032288	0.000374918	0.000780589
Unigene0028448	0.000374873	0.000236065
Unigene0030389	0.000374863	0.000374823
Unigene0043507	0.000374409	-8.94805e-05
Unigene0055487	0.000374373	-0.000312818
Unigene0043088	0.000374251	0.00236012
Unigene0045809	0.000374129	0.000299062
Unigene0042588	0.000374067	0.00124824
Unigene0030313	0.000373752	-0.000396068
Unigene0043971	0.000373203	-0.000125084
Unigene0000185	0.000373098	-3.43831e-05
Unigene0034079	0.000373073	0.000308871
Unigene0036514	0.000372907	0.000437849
Unigene0028545	0.000372774	0.000429153
Unigene0021380	0.000372507	0.000830007
Unigene0045794	0.000372372	0.000409163
Unigene0046448	0.000372188	0.000710775
Unigene0044715	0.000372032	0.00123252
Unigene0030347	0.000371628	-0.000103677
Unigene0036913	0.000370912	0.000200661
Unigene0034769	0.000370832	0.000482265
Unigene0042731	0.000370345	-0.000871588
Unigene0014334	0.000369967	-3.54669e-05
Unigene0044129	0.000369589	0.00189867
Unigene0059430	0.000369325	0.000245389
Unigene0038049	0.000369317	-0.000526607
Unigene0037597	0.000369139	0.00105434
Unigene0031227	0.000368802	0.000381428
Unigene0024898	0.000368759	2.27996e-05
Unigene0039759	0.000368752	0.000238101
Unigene0026125	0.000368708	-0.00116745
Unigene0027811	0.000368613	0.00015013
Unigene0042760	0.000368309	0.00146923
Unigene0043288	0.000368235	0.000663344
Unigene0020809	0.000368217	0.000168122
Unigene0030549	0.000368151	-0.000282415
Unigene0016728	0.000367992	0.000451976
Unigene0044484	0.000367931	0.000546516
Unigene0034571	0.000367814	-7.39887e-06
Unigene0051752	0.000367469	0.000276615
Unigene0038257	0.000367084	-0.000459836
Unigene0000573	0.000366923	0.000606777
Unigene0030308	0.000366109	0.000340213
Unigene0058306	0.0003659	-3.61676e-05
Unigene0046690	0.000365817	0.000359132
Unigene0007471	0.000365454	0.000117305
Unigene0044622	0.000365217	-0.000346493
Unigene0059114	0.000364771	0.000184817
Unigene0044246	0.000364678	0.000535498
Unigene0035317	0.000364436	0.000528021
Unigene0027849	0.000364326	-0.00406924
Unigene0045610	0.000363757	-0.000323101
Unigene0047434	0.00036375	-0.000494576
Unigene0031332	0.000363378	0.00184312
Unigene0037920	0.000363207	0.000325893
Unigene0037615	0.000363063	-0.000121828
Unigene0047179	0.000362989	-0.000947129
Unigene0012977	0.00036249	4.26892e-05
Unigene0042674	0.000362177	0.000622807
Unigene0044231	0.000362067	-0.000289149
Unigene0046693	0.000361698	0.000701277
Unigene0012535	0.000361179	3.97828e-05
Unigene0024650	0.000360997	0.000155274
Unigene0022089	0.000360054	0.000710644
Unigene0025143	0.000359821	0.000227757
Unigene0010816	0.000359501	0.000295645
Unigene0044062	0.000359107	0.000675267
Unigene0036946	0.000359046	0.00114367
Unigene0033405	0.000358007	0.00015532
Unigene0042781	0.000357443	-0.000443184
Unigene0039325	0.000357392	-0.000350167
Unigene0046613	0.00035733	0.000124197
Unigene0045182	0.000357316	0.000125469
Unigene0038155	0.000357206	0.000477246
Unigene0040277	0.000356976	0.000840399
Unigene0043112	0.000356654	0.000537507
Unigene0045985	0.000355436	0.00102906
Unigene0034547	0.000354465	7.323e-05
Unigene0015094	0.000354222	0.000165921
Unigene0033015	0.000353799	-0.00201666
Unigene0001470	0.000353382	0.000197057
Unigene0031214	0.000353314	0.000372212
Unigene0044927	0.000353287	-0.000137202
Unigene0045734	0.000353137	0.000302583
Unigene0037616	0.000353017	-9.4237e-05
Unigene0028309	0.000352987	-7.52965e-05
Unigene0033439	0.000352982	0.000493751
Unigene0023444	0.000352602	-0.00150986
Unigene0034634	0.000352554	0.000610344
Unigene0025341	0.000352005	-5.15646e-05
Unigene0048657	0.000351702	0.000235782
Unigene0023266	0.000351443	0.000285158
Unigene0007685	0.000351338	0.000215827
Unigene0026931	0.000351229	-0.000176588
Unigene0041890	0.000350532	0.000618592
Unigene0027378	0.000350289	0.00011966
Unigene0013421	0.000350255	0.000130649
Unigene0043837	0.000349928	0.000791143
Unigene0041978	0.000349875	0.000261027
Unigene0037446	0.000349842	2.9397e-05
Unigene0041379	0.000349757	0.00043517
Unigene0001467	0.000349474	-8.9655e-05
Unigene0017371	0.000349382	0.000310864
Unigene0039015	0.000349321	-0.000341819
Unigene0022023	0.000349248	-4.74743e-05
Unigene0032611	0.000348331	-0.000331013
Unigene0043473	0.000348295	-0.00961999
Unigene0019299	0.000348199	0.000267005
Unigene0020811	0.00034814	0.00106033
Unigene0033642	0.000348079	0.00113485
Unigene0013381	0.000347676	0.00028673
Unigene0043472	0.000347214	-0.00258743
Unigene0038972	0.000347017	0.000534094
Unigene0008324	0.000346891	-0.000119749
Unigene0014254	0.00034687	-1.24102e-06
Unigene0005659	0.000346704	-1.45066e-05
Unigene0034211	0.000346338	0.00294882
Unigene0031105	0.000346292	-0.000964905
Unigene0016999	0.000346137	7.73859e-05
Unigene0046789	0.000345468	7.6183e-05
Unigene0022791	0.000345366	0.00131381
Unigene0021416	0.000345309	4.63033e-06
Unigene0030059	0.000344911	8.53841e-05
Unigene0041108	0.000344577	0.000263462
Unigene0009812	0.000344518	9.0998e-05
Unigene0026610	0.000344162	-0.000228413
Unigene0020887	0.000344102	0.000891545
Unigene0021796	0.000344095	5.8363e-05
Unigene0033966	0.000343962	-5.88377e-05
Unigene0033698	0.0003438	3.93996e-05
Unigene0016073	0.000343488	0.000212383
Unigene0033580	0.000343432	-0.000208597
Unigene0043786	0.000343313	0.000347607
Unigene0057712	0.000342998	-6.7715e-05
Unigene0044559	0.000342813	-7.53358e-05
Unigene0031254	0.000342343	0.000441341
Unigene0041619	0.000341885	0.000103022
Unigene0036862	0.000341824	3.33682e-05
Unigene0041618	0.000341415	-0.000887333
Unigene0030416	0.000341348	0.000330257
Unigene0024871	0.000341286	0.000333503
Unigene0044745	0.000341184	0.000438179
Unigene0017066	0.000340851	0.000180402
Unigene0034264	0.000340778	-0.000105514
Unigene0001377	0.000340658	0.000138234
Unigene0028930	0.000340541	0.000264476
Unigene0029075	0.000340513	0.0013624
Unigene0039008	0.000340147	0.000670968
Unigene0043377	0.000339856	0.000157059
Unigene0036091	0.00033929	-7.46212e-05
Unigene0021122	0.00033927	6.75348e-05
Unigene0030261	0.000339081	-7.42115e-05
Unigene0052579	0.000339021	0.000161992
Unigene0034046	0.00033827	0.000112077
Unigene0041270	0.00033815	0.000127452
Unigene0032764	0.000338129	-0.000216817
Unigene0044195	0.000338063	-0.000155989
Unigene0045991	0.000338011	0.00148799
Unigene0032376	0.00033749	0.000393231
Unigene0013055	0.000337252	0.00264913
Unigene0022919	0.000337226	5.02304e-05
Unigene0037081	0.000336901	0.000168003
Unigene0016872	0.000336873	-0.00109864
Unigene0045271	0.000336706	0.000379421
Unigene0028321	0.000336689	0.000307763
Unigene0031455	0.000336647	-0.00188604
Unigene0030968	0.00033652	-0.00239157
Unigene0033178	0.00033537	0.000115397
Unigene0019333	0.000335315	0.000363359
Unigene0027349	0.000335229	-0.000141701
Unigene0031487	0.0003351	-9.61694e-05
Unigene0037732	0.000334953	0.00129985
Unigene0034520	0.000334651	0.000568778
Unigene0024089	0.00033454	0.000307839
Unigene0039663	0.000334404	-0.000257479
Unigene0046199	0.000334316	0.000271285
Unigene0010340	0.000334181	0.000199835
Unigene0039961	0.000334007	0.000889363
Unigene0017298	0.000334003	0.000115804
Unigene0031379	0.000333887	-1.08099e-05
Unigene0001013	0.000333875	-5.42274e-06
Unigene0018764	0.000333852	4.10482e-05
Unigene0034153	0.000333369	5.71888e-05
Unigene0039872	0.000333259	-0.000304766
Unigene0051832	0.000333253	3.39921e-05
Unigene0033274	0.000333252	-0.000470124
Unigene0038064	0.00033313	0.00033385
Unigene0032819	0.000332874	0.000108887
Unigene0028915	0.000332486	-0.00126215
Unigene0029987	0.000332446	-0.000628626
Unigene0034410	0.000332393	0.000508301
Unigene0046122	0.000332337	0.000295657
Unigene0013226	0.000332087	1.77866e-05
Unigene0043317	0.000331717	-2.87419e-07
Unigene0057389	0.00033142	4.79524e-05
Unigene0038151	0.000331413	0.00027261
Unigene0014403	0.000331219	5.57203e-05
Unigene0044219	0.000331075	0.00031896
Unigene0040401	0.000330534	0.000293174
Unigene0044862	0.000330512	-6.39355e-05
Unigene0042160	0.00033033	-2.98519e-05
Unigene0044067	0.00033031	0.000380295
Unigene0043202	0.000330048	0.000279771
Unigene0045186	0.000329326	0.000169941
Unigene0005626	0.000329303	0.000207325
Unigene0002400	0.000329262	-0.000206186
Unigene0031556	0.000328795	-0.00129473
Unigene0003986	0.000328767	7.92618e-05
Unigene0038862	0.000328743	0.000294753
Unigene0029470	0.000328412	-0.00033538
Unigene0039891	0.00032824	0.000164241
Unigene0043515	0.000327908	0.000192439
Unigene0029685	0.000327668	0.000957468
Unigene0045183	0.000327581	-0.000338833
Unigene0042005	0.000327527	0.000155016
Unigene0043648	0.000327412	0.000196949
Unigene0043001	0.000327402	0.000127031
Unigene0018542	0.000327382	-4.94733e-05
Unigene0016668	0.000327192	0.000279006
Unigene0002730	0.000327164	-0.000593823
Unigene0046387	0.000327062	-0.000163028
Unigene0028312	0.000326947	0.000171185
Unigene0052184	0.000326931	0.000191197
Unigene0015397	0.000326868	0.000597495
Unigene0034572	0.000326705	0.00090078
Unigene0040566	0.000326525	-7.68299e-05
Unigene0008849	0.000326047	-0.000939298
Unigene0043883	0.000325971	-0.000834792
Unigene0005347	0.000325919	0.000421977
Unigene0004036	0.000325548	6.42955e-05
Unigene0052436	0.000325195	5.67916e-05
Unigene0043166	0.000325009	0.0161961
Unigene0044897	0.000324882	9.32727e-05
Unigene0041844	0.000324803	0.000617023
Unigene0044783	0.000324766	-0.000501356
Unigene0013225	0.000324299	-0.000283671
Unigene0035313	0.000324269	-8.07791e-05
Unigene0040204	0.000324228	0.0037173
Unigene0033345	0.000324089	0.000610802
Unigene0042973	0.000323916	0.00101847
Unigene0039323	0.00032368	5.50718e-05
Unigene0010667	0.000323461	0.000265365
Unigene0033057	0.000323182	-0.000133853
Unigene0041866	0.00032317	0.00141856
Unigene0014214	0.000322992	0.000252877
Unigene0041138	0.000322702	0.00014691
Unigene0025166	0.000322605	0.000520547
Unigene0037584	0.000322027	-0.000380604
Unigene0036237	0.000322013	0.000873496
Unigene0044640	0.000321804	-0.000979025
Unigene0045391	0.000321667	0.000237758
Unigene0038336	0.000321493	0.000740295
Unigene0015193	0.000321411	0.000801191
Unigene0036971	0.000321106	0.000226625
Unigene0002491	0.000320861	0.000577632
Unigene0014383	0.000320766	0.000484662
Unigene0019890	0.000320715	1.42691e-05
Unigene0028745	0.000320312	2.17986e-05
Unigene0042594	0.000320239	0.000310487
Unigene0043945	0.000320113	-0.000457755
Unigene0025307	0.000320064	0.000427432
Unigene0025316	0.000320014	-0.000183985
Unigene0000827	0.000319839	0.00106385
Unigene0001671	0.000319757	0.000197337
Unigene0028230	0.00031962	0.000121393
Unigene0024262	0.000319465	0.000204108
Unigene0023036	0.000319358	-0.000243808
Unigene0045404	0.00031926	-0.00172955
Unigene0038747	0.000319193	-0.000167881
Unigene0006594	0.000319162	0.000185647
Unigene0016976	0.000318589	2.26871e-05
Unigene0009573	0.000318226	2.02699e-05
Unigene0011301	0.000318061	-0.00193339
Unigene0042943	0.000317736	0.00116164
Unigene0022287	0.00031767	0.000161652
Unigene0027997	0.000317278	0.000228978
Unigene0042675	0.000316926	0.0006441
Unigene0045709	0.000316865	0.000348674
Unigene0039407	0.000316813	0.000169165
Unigene0041087	0.000316775	0.000127623
Unigene0029988	0.000316727	8.0369e-05
Unigene0029835	0.0003167	-0.000981013
Unigene0026951	0.000316159	0.00090204
Unigene0030397	0.000316128	2.55059e-05
Unigene0044263	0.000315899	0.000482737
Unigene0041779	0.000315664	0.000550836
Unigene0042366	0.000315548	0.00134168
Unigene0046335	0.000315338	0.000300918
Unigene0041238	0.000315227	0.000919829
Unigene0018091	0.000314545	0.000285621
Unigene0036424	0.000314416	-0.00286025
Unigene0004769	0.000314117	0.000785519
Unigene0043421	0.00031401	0.000459998
Unigene0034293	0.000313883	8.84473e-06
Unigene0023714	0.000313743	0.00115522
Unigene0037134	0.000313448	0.000848482
Unigene0045531	0.000312966	0.000443474
Unigene0038269	0.000312582	0.000863874
Unigene0011158	0.000312027	-3.19873e-05
Unigene0055602	0.000311832	0.000284162
Unigene0043085	0.000311766	0.000647999
Unigene0035597	0.000311435	0.000363665
Unigene0042087	0.000311404	-0.000118597
Unigene0015469	0.000311311	0.000237777
Unigene0042783	0.000311115	-0.000363944
Unigene0030144	0.000310964	0.000708305
Unigene0028580	0.000310948	0.000150625
Unigene0023988	0.0003109	0.000217561
Unigene0051306	0.000310623	0.000338735
Unigene0007916	0.000310502	0.000255547
Unigene0036003	0.000309717	0.00126845
Unigene0012568	0.000309365	-0.000895138
Unigene0032123	0.00030926	0.000126864
Unigene0018730	0.000309248	-2.21987e-05
Unigene0035342	0.000308987	-0.000113968
Unigene0039406	0.000308938	0.000138343
Unigene0030307	0.000308674	0.000185409
Unigene0017837	0.000308532	0.000321482
Unigene0015565	0.000308343	0.000448775
Unigene0038964	0.000308288	1.37916e-05
Unigene0059580	0.000308172	4.9436e-05
Unigene0008106	0.000308117	-0.000488541
Unigene0036578	0.000307987	-0.000369452
Unigene0027977	0.000307708	-4.6909e-05
Unigene0030980	0.000307631	0.00024788
Unigene0020432	0.000307549	3.48469e-05
Unigene0036556	0.000307472	0.000391889
Unigene0031321	0.000307175	0.000705759
Unigene0002112	0.000307119	0.0011561
Unigene0031931	0.000306899	0.00037361
Unigene0041885	0.000306876	-0.000500716
Unigene0045783	0.000306841	-0.000804956
Unigene0004334	0.000306633	0.000909086
Unigene0038318	0.000306463	0.000145008
Unigene0026762	0.000306252	0.000188913
Unigene0050538	0.000306169	0.000452672
Unigene0050077	0.000305967	0.00894091
Unigene0035117	0.000305888	-0.0012495
Unigene0007217	0.000305876	5.15261e-05
Unigene0045414	0.000305129	-0.000228497
Unigene0029897	0.000305027	0.000249454
Unigene0037422	0.000304898	-0.000124798
Unigene0030063	0.000304824	0.000372852
Unigene0044103	0.000304693	-4.69063e-05
Unigene0019899	0.000304567	6.17343e-05
Unigene0043004	0.000304345	0.000170989
Unigene0047271	0.000304141	0.000167458
Unigene0034038	0.00030401	0.000143364
Unigene0026349	0.000303639	0.00040083
Unigene0037793	0.000303615	-0.000426614
Unigene0021332	0.000303566	-0.000109104
Unigene0040053	0.000303368	-0.000699669
Unigene0039999	0.000303361	0.00032962
Unigene0007364	0.000303291	-0.000453545
Unigene0042154	0.000303039	0.000134889
Unigene0019405	0.000301839	0.000292757
Unigene0043983	0.000301697	0.00120187
Unigene0051592	0.000301476	1.95459e-05
Unigene0037986	0.000301145	-0.000521529
Unigene0046604	0.000300912	0.0013212
Unigene0045846	0.000300761	-0.000158642
Unigene0016733	0.000300673	-0.000122584
Unigene0044666	0.000300214	0.000580881
Unigene0016235	0.000300172	4.79506e-05
Unigene0044114	0.000300128	0.000512054
Unigene0025210	0.000299886	0.00146955
Unigene0012704	0.000299861	-0.00016149
Unigene0040944	0.000299387	-0.000385162
Unigene0035226	0.000299023	-0.000182595
Unigene0030334	0.000298849	3.28219e-05
Unigene0042445	0.000298697	0.000495693
Unigene0043412	0.000298377	-0.000766794
Unigene0040876	0.000298338	0.00164707
Unigene0021364	0.000298176	-2.34483e-05
Unigene0035478	0.000297954	0.000254065
Unigene0018812	0.000297655	3.04109e-05
Unigene0041083	0.000297404	0.00221946
Unigene0004070	0.000297318	3.31756e-05
Unigene0037825	0.000297193	0.000248994
Unigene0018297	0.000297076	0.000363962
Unigene0027447	0.0002968	0.000290201
Unigene0044276	0.000296442	0.000718015
Unigene0036479	0.000296319	-0.000458731
Unigene0021795	0.000296216	3.52628e-05
Unigene0004106	0.000296204	-9.92471e-06
Unigene0040887	0.000296172	0.000219545
Unigene0045978	0.000296089	0.00227882
Unigene0026045	0.000296088	0.00168114
Unigene0045633	0.000296026	0.000746522
Unigene0023248	0.000295999	0.000120844
Unigene0038515	0.000295977	0.000235428
Unigene0031215	0.000295784	0.000490361
Unigene0026983	0.000295573	-0.000729546
Unigene0042703	0.000295405	0.000480066
Unigene0023246	0.000295315	3.89612e-05
Unigene0013405	0.000295266	7.27948e-05
Unigene0020618	0.000295115	-0.000402797
Unigene0044940	0.00029507	0.000209215
Unigene0043789	0.000295063	0.000369154
Unigene0013365	0.000295059	0.000122394
Unigene0043008	0.000295024	-0.000224041
Unigene0024022	0.000294917	0.000278251
Unigene0004736	0.000294871	0.000161071
Unigene0036516	0.000294675	3.67477e-05
Unigene0004326	0.000294605	0.000497771
Unigene0043569	0.000294535	0.000177659
Unigene0032851	0.000294482	-6.49319e-05
Unigene0021887	0.00029424	3.81179e-06
Unigene0046026	0.000294212	0.00012064
Unigene0014337	0.000293935	0.00012151
Unigene0045814	0.00029352	-0.000626881
Unigene0040002	0.000293487	0.000499603
Unigene0030915	0.000293118	0.000148569
Unigene0028872	0.000292995	0.000213497
Unigene0042656	0.000292491	-0.000440321
Unigene0009130	0.000292489	0.000333939
Unigene0033990	0.000292262	0.000791473
Unigene0043136	0.000292224	0.000448678
Unigene0042263	0.000292121	0.000801353
Unigene0010445	0.000291931	0.000550761
Unigene0008652	0.000291335	0.000602556
Unigene0033717	0.000291333	-0.00105731
Unigene0048092	0.000291298	5.47647e-05
Unigene0015653	0.000291003	0.000130711
Unigene0040025	0.000290791	8.44416e-05
Unigene0029373	0.000290562	-0.00181404
Unigene0043790	0.000290064	0.000472749
Unigene0017587	0.000290058	0.000266443
Unigene0041526	0.000290003	0.000876902
Unigene0037661	0.000289821	-0.000652419
Unigene0011950	0.000289805	6.12872e-05
Unigene0028169	0.000289778	-7.4972e-05
Unigene0040145	0.000289704	4.97889e-05
Unigene0014336	0.000289627	5.01572e-05
Unigene0000648	0.000289528	0.000315885
Unigene0043396	0.000289434	9.78237e-05
Unigene0044932	0.000289429	0.000202436
Unigene0028874	0.000289309	0.000147449
Unigene0012215	0.000289167	5.03735e-05
Unigene0042218	0.000289008	-3.48539e-05
Unigene0040303	0.000289007	0.000273677
Unigene0053516	0.000288933	8.41694e-05
Unigene0010112	0.000288576	0.000797123
Unigene0024386	0.000288336	0.000194597
Unigene0044710	0.000288289	-0.000119473
Unigene0028581	0.000288234	0.00021146
Unigene0031470	0.000288125	-0.000344755
Unigene0040311	0.000288105	0.000185709
Unigene0009978	0.00028794	4.34481e-05
Unigene0042382	0.000287641	1.54263e-05
Unigene0045948	0.000287576	9.60751e-05
Unigene0045193	0.000287506	0.00261469
Unigene0043230	0.000287475	0.000135646
Unigene0030001	0.000287424	-0.000141958
Unigene0051756	0.000287375	3.69511e-05
Unigene0039535	0.000287311	8.44055e-05
Unigene0023582	0.000287233	7.38692e-05
Unigene0044707	0.000287036	-3.83308e-05
Unigene0044411	0.000287029	-0.000534305
Unigene0032782	0.00028692	-0.000114071
Unigene0039193	0.000286608	0.000268888
Unigene0007890	0.000286543	0.000202857
Unigene0032931	0.000286513	0.000793012
Unigene0000985	0.000286441	0.00114291
Unigene0035747	0.000286323	0.000425918
Unigene0040408	0.000286216	0.000519793
Unigene0024966	0.000286213	9.2014e-05
Unigene0045968	0.000286158	0.000680976
Unigene0002721	0.00028587	0.000163674
Unigene0017927	0.000285853	0.000360343
Unigene0022914	0.000285828	-0.000230491
Unigene0046072	0.000285582	0.000849579
Unigene0007018	0.000285378	-4.48037e-05
Unigene0033151	0.000285351	3.91542e-05
Unigene0021858	0.000285271	3.96556e-05
Unigene0051343	0.000285246	6.02105e-05
Unigene0036618	0.000285022	0.000615207
Unigene0031842	0.00028494	0.000250575
Unigene0042565	0.000284925	0.00428961
Unigene0007162	0.000284853	0.000106045
Unigene0043946	0.000284679	-0.000252101
Unigene0040789	0.000284372	0.000262605
Unigene0040847	0.000284355	0.000506746
Unigene0001543	0.000284279	0.000216231
Unigene0036494	0.000283801	0.00055579
Unigene0020468	0.000283793	0.000121354
Unigene0027809	0.000283716	-0.000130767
Unigene0037887	0.000283685	5.32921e-05
Unigene0005044	0.000283678	5.05593e-05
Unigene0035181	0.000283622	-0.00290848
Unigene0040761	0.000283614	0.00067826
Unigene0043736	0.000283558	9.28164e-05
Unigene0042478	0.000283521	-0.000532948
Unigene0041357	0.000283429	0.00138337
Unigene0044100	0.000283412	0.000768306
Unigene0040961	0.000283393	0.000758432
Unigene0046549	0.000283376	0.000769335
Unigene0057445	0.000283249	-0.00102296
Unigene0044774	0.000283185	9.62235e-05
Unigene0034380	0.000283032	0.000295267
Unigene0032997	0.000282913	-8.05855e-05
Unigene0019336	0.000282793	0.000230458
Unigene0031502	0.000282545	0.000720392
Unigene0037634	0.000282318	4.89352e-05
Unigene0028500	0.000282208	0.000169861
Unigene0041858	0.000282066	-7.48719e-06
Unigene0053555	0.000281733	6.02455e-05
Unigene0021636	0.000281707	3.38713e-05
Unigene0031211	0.000281658	0.000242978
Unigene0036663	0.000281568	0.00046205
Unigene0033243	0.000281304	0.000342237
Unigene0039743	0.000281079	0.000275887
Unigene0005717	0.000280882	-0.000235482
Unigene0032282	0.00028074	-0.000113492
Unigene0042168	0.00028056	0.000494334
Unigene0003139	0.000280255	0.000511639
Unigene0008220	0.000280166	-7.57991e-06
Unigene0039633	0.000279881	0.000452312
Unigene0035461	0.000279821	0.000427818
Unigene0046300	0.000279786	-8.11016e-05
Unigene0045427	0.000279699	-0.000185903
Unigene0034701	0.000279679	-0.000332147
Unigene0023263	0.000279555	0.000330642
Unigene0019755	0.000279004	-6.35148e-05
Unigene0012100	0.000278921	0.000373333
Unigene0014186	0.000278883	0.000110543
Unigene0039494	0.000278879	0.000259924
Unigene0039202	0.000278703	0.000180882
Unigene0025826	0.000278581	0.000235725
Unigene0037839	0.000278434	0.000297012
Unigene0044466	0.000278383	6.65532e-06
Unigene0055213	0.000278341	4.74579e-05
Unigene0036594	0.000278297	0.000836801
Unigene0045987	0.000278165	0.000469606
Unigene0039531	0.000277847	-0.000141165
Unigene0019100	0.00027784	-2.63668e-05
Unigene0059732	0.000277832	-0.00019778
Unigene0057853	0.000277817	-0.000427361
Unigene0048191	0.000277774	-0.000693696
Unigene0045103	0.000277756	-0.000316819
Unigene0016977	0.000277687	3.58605e-05
Unigene0043970	0.000277655	-0.0001418
Unigene0045520	0.000277643	0.000807016
Unigene0022105	0.000277552	0.000245919
Unigene0017416	0.000277289	0.000214553
Unigene0039324	0.000277252	0.0001757
Unigene0045007	0.000277216	8.99533e-06
Unigene0025478	0.000277023	0.000895607
Unigene0044664	0.000276855	0.000192663
Unigene0042999	0.00027679	7.2169e-05
Unigene0012689	0.000276492	0.000372016
Unigene0036542	0.000276424	-0.000170452
Unigene0019544	0.000276191	0.000206775
Unigene0019628	0.000276167	0.0001909
Unigene0015754	0.000275923	0.00055216
Unigene0021860	0.000275733	1.87667e-05
Unigene0039017	0.000275609	-0.000257361
Unigene0036680	0.000275563	0.000309084
Unigene0020654	0.000275535	3.71255e-05
Unigene0030210	0.000275426	0.00035119
Unigene0019239	0.000275422	0.000245809
Unigene0016047	0.000275408	2.49478e-05
Unigene0045843	0.000274868	0.000182403
Unigene0030099	0.000274836	9.51096e-05
Unigene0031454	0.000274635	5.45784e-05
Unigene0045156	0.000274574	0.000407403
Unigene0036400	0.000274486	0.000247929
Unigene0045167	0.000274297	0.000290191
Unigene0038823	0.000274239	-0.000590418
Unigene0051588	0.000274135	0.000208606
Unigene0036856	0.000274073	-0.000270489
Unigene0028046	0.000273775	0.000170646
Unigene0034538	0.000273682	-0.00101198
Unigene0031057	0.000273629	0.00041883
Unigene0038093	0.000273545	-0.000256048
Unigene0049563	0.000273541	0.000386811
Unigene0044877	0.000273372	-0.000240565
Unigene0046423	0.000273367	4.01109e-05
Unigene0044893	0.000273165	0.000563549
Unigene0041410	0.000273014	-3.99376e-05
Unigene0059424	0.000272961	-0.000139455
Unigene0001395	0.000272781	0.000220107
Unigene0054576	0.000272491	0.0004104
Unigene0029117	0.000272466	0.000612311
Unigene0046388	0.000272417	-0.000427532
Unigene0017665	0.000272389	0.000784816
Unigene0020723	0.000272222	0.000724071
Unigene0045413	0.000272134	0.00131305
Unigene0027379	0.000272119	0.000200599
Unigene0033813	0.000272042	0.000132349
Unigene0020866	0.000271984	-0.00275495
Unigene0028250	0.00027179	0.000497249
Unigene0031114	0.000271487	0.000291908
Unigene0004970	0.000271483	0.000141664
Unigene0004489	0.000271466	0.000131109
Unigene0040449	0.000271452	-0.00239585
Unigene0020428	0.000271194	0.000547448
Unigene0048963	0.000271104	4.37287e-05
Unigene0041817	0.000270992	0.000430516
Unigene0040250	0.000270762	0.00142087
Unigene0038500	0.000270726	-0.000208732
Unigene0043802	0.000270646	0.000244722
Unigene0034332	0.000270638	0.000279581
Unigene0030468	0.000270573	0.00012021
Unigene0046640	0.000270529	0.000563061
Unigene0038653	0.000270447	-0.000275259
Unigene0042290	0.000270357	0.000192297
Unigene0041334	0.000270356	-0.000464394
Unigene0056485	0.000270013	4.42328e-05
Unigene0018987	0.000269962	-0.000211498
Unigene0028372	0.000269891	0.000555795
Unigene0025885	0.000269516	0.000241085
Unigene0038945	0.000269509	1.92642e-05
Unigene0036709	0.000269485	-0.0039879
Unigene0046349	0.000269465	0.000692342
Unigene0028936	0.000269461	0.00236021
Unigene0044012	0.000269448	-8.46824e-05
Unigene0049166	0.000269374	6.47788e-05
Unigene0032078	0.00026932	0.000192329
Unigene0039341	0.000269256	-0.000163524
Unigene0029634	0.000269187	0.000305829
Unigene0041695	0.000269138	0.000514618
Unigene0015971	0.000268867	1.34781e-05
Unigene0003819	0.000268829	0.000446883
Unigene0021794	0.000268772	3.1137e-05
Unigene0013016	0.000268596	-0.000125379
Unigene0037118	0.000268476	-0.000873074
Unigene0000341	0.000268383	0.000212943
Unigene0035098	0.00026827	-3.02935e-05
Unigene0037633	0.000268168	-0.000399715
Unigene0020441	0.000268142	-0.000186622
Unigene0011211	0.000267755	1.56921e-05
Unigene0041574	0.000267636	-2.07408e-05
Unigene0031131	0.000267052	0.000219167
Unigene0031499	0.000267037	-0.000159976
Unigene0043436	0.000266882	-0.000681086
Unigene0005169	0.000266871	0.000103006
Unigene0028457	0.000266762	0.000334016
Unigene0002555	0.000266737	0.000331049
Unigene0037086	0.000266646	-0.000856678
Unigene0053288	0.000266475	4.53431e-05
Unigene0020680	0.000266023	-0.00037635
Unigene0038246	0.000266	-0.000144923
Unigene0016380	0.000265886	-3.65024e-05
Unigene0021095	0.000265876	-8.39754e-05
Unigene0044220	0.000265814	0.000366502
Unigene0040573	0.00026575	-9.30389e-05
Unigene0033413	0.000265691	-0.000119079
Unigene0025614	0.00026568	-0.000317769
Unigene0001208	0.000265663	8.92396e-05
Unigene0046939	0.000265589	1.18513e-05
Unigene0031922	0.000265355	0.000107863
Unigene0045840	0.000265179	-0.000225268
Unigene0049547	0.000265145	3.15875e-05
Unigene0043912	0.000265103	0.000268179
Unigene0031983	0.000265013	0.000684885
Unigene0025921	0.000264867	0.000584424
Unigene0013153	0.000264849	-0.000257301
Unigene0020128	0.000264219	-0.000735604
Unigene0006670	0.000263995	0.000140211
Unigene0051859	0.000263981	0.000191747
Unigene0017964	0.000263824	4.70404e-05
Unigene0042293	0.00026369	0.000174243
Unigene0013291	0.00026353	0.000519203
Unigene0020049	0.000263394	0.00105054
Unigene0008636	0.000263195	3.02515e-05
Unigene0042897	0.000262948	0.0001985
Unigene0044027	0.000262933	8.99857e-05
Unigene0010347	0.000262909	0.000454238
Unigene0033129	0.00026273	-0.000134061
Unigene0048758	0.000262608	-4.59795e-06
Unigene0044111	0.000262558	0.000249069
Unigene0011919	0.000262466	-7.68737e-05
Unigene0009655	0.000262093	0.000209935
Unigene0027422	0.000262086	0.000365849
Unigene0009907	0.000261984	-8.09906e-05
Unigene0002371	0.000261961	-0.000410045
Unigene0010503	0.000261562	-0.000283261
Unigene0019764	0.000261236	0.000380006
Unigene0013989	0.000261214	0.000265473
Unigene0030100	0.000261125	0.000107165
Unigene0025037	0.000261071	0.000176966
Unigene0044060	0.000261005	0.000355364
Unigene0011541	0.000260933	0.000260899
Unigene0027257	0.000260851	0.00101096
Unigene0034768	0.000260809	0.00072998
Unigene0015703	0.0002608	0.000175251
Unigene0030597	0.000260768	0.000212813
Unigene0022933	0.000260675	0.000376705
Unigene0018434	0.000260481	-0.000158921
Unigene0052008	0.000260391	-0.00342928
Unigene0041877	0.000260207	-0.000487617
Unigene0033290	0.000260002	0.000303404
Unigene0032817	0.000260001	5.84491e-05
Unigene0037994	0.000259908	0.00149432
Unigene0045105	0.000259776	0.000154017
Unigene0035424	0.000259679	0.000562883
Unigene0045145	0.000259558	-0.000296249
[truncated: 58,000 more rows]
